# Supplementary material for: Five new species of the Stenus indubius group (Coleoptera, Staphylinidae) from China
Source: Zookeys. 2012 Jan 13;(165):1–20. doi: 10.3897/zookeys.165.1773 (PMC3272630; doi:10.3897/zookeys.165.1773)
Supplement: XML Treatment for Stenus cangshanus [file zookeys.165.1773-treatment1.xml]

<!DOCTYPE tp:taxon-treatment
  PUBLIC "-//TaxonX//DTD Taxonomic Treatment Publishing DTD v0 20100105//EN" "tax-treatment-NSO.dtd">
<tp:taxon-treatment xmlns:tp="http://www.plazi.org/taxpub"><tp:treatment-meta><mixed-citation publication-type="journal"><person-group><name><surname>Tang</surname><given-names>Liang</given-names></name><name><surname>Li</surname><given-names>Li-Zhen</given-names></name></person-group><article-title>Five new species of the 
                    <italic>Stenus indubius</italic> group (Coleoptera, Staphylinidae) from China
                </article-title><source>Zookeys</source><day>13</day><month>1</month><year>2012</year><volume>2012</volume><issue>165</issue><fpage>1</fpage><lpage>20</lpage><pub-id pub-id-type="doi">10.3897/zookeys.165.1773</pub-id></mixed-citation></tp:treatment-meta><tp:nomenclature><tp:taxon-name>
                            <tp:taxon-name-part taxon-name-part-type="genus">Stenus</tp:taxon-name-part>
                            <tp:taxon-name-part taxon-name-part-type="species">cangshanus</tp:taxon-name-part>
                        <object-id xmlns:xlink="http://www.w3.org/1999/xlink" xlink:type="simple">urn:lsid:zoobank.org:act:CA82E0DC-0E4E-4299-A495-4D8658871B53</object-id>
                        <object-id xmlns:xlink="http://www.w3.org/1999/xlink" xlink:type="simple">http://species-id.net/wiki/Stenus_cangshanus</object-id>
                        </tp:taxon-name><tp:taxon-authority>Tang &amp; Li</tp:taxon-authority><tp:taxon-status xmlns:xlink="http://www.w3.org/1999/xlink" xlink:type="simple">sp. n.</tp:taxon-status><xref ref-type="fig" rid="F1">Figs 1, 2</xref><xref ref-type="fig" rid="F6">11–21</xref></tp:nomenclature><tp:treatment-sec sec-type="Type material"><title>Type material.</title><p> <bold>Holotype. China: Yunnan:</bold> male, glued on a card with labels as follows:“China: Yunnan Prov., Dali City, Cang Shan, alt. 2300 m, 10.VII.2010, Liang TANG Leg.” “Holotype / <italic><tp:taxon-name>Stenus cangshanus</tp:taxon-name></italic> / Tang &amp; Li” [red handwritten label] (SHNU). <bold>Paratypes.</bold> 3 males and 5 females, same data as for the holotype (SHNU); 1 female, Dali, 1600–2000 m, 5–8.VII.1990, L. &amp; M. Bocák (NMB); 1 female, Cangshan mountains, 25.38N, 100.09E, 2600–3100m, 5–6.VI.1993, Vít Kubán (NMB); 1 female, Dali, Cangshan mountains, 2700 m, 17.VII.1995, Bolm (NMB); 1 male, 1 female, Laohu Shan, 2200 m, Dali Shi, 3.IX.1992, Y. Watanabe (cWatanabe, cPut); 1 male, Zhonghe Feng 2200 m, Diancang Shan Mts., Dali Shi, 4.IX.1993, Y. Watanabe (cWatanabe); 1 male, Zhonghe Feng, 2540 m, Diancang Shan Mts, 28.X.1995, S.<!--PageBreak--> Uéno &amp; N. Xiao (cWat); 1 female, above Dali, 2700–2900 m, 14.IV.1999, W. Schawaller (SMNS); 4 males, Dali Bai Nat. Aut: Pref., Diancang Shan, 4 km W Dali old town, <named-content xmlns:xlink="http://www.w3.org/1999/xlink" content-type="dwc:verbatimCoordinates" xlink:type="simple">25°41.4'N, 100°06.7'E</named-content>, 2900–3000 m, E slope with devasted forest and old pine forest, mushrooms, 31.VIII.2003, M. Schülke (C03–20) (cSch, cPut); 3 males, 3 females, ibidem, 31.VIII.2003, A. Smetana (C143) (cSmet, cPut); 1 male, 1 female, 3 km W Dali, Diancang Shan, <named-content xmlns:xlink="http://www.w3.org/1999/xlink" content-type="dwc:verbatimCoordinates" xlink:type="simple">25°41.1'N, 100°06.8'E</named-content>, 2600–2650 m, 30.VIII.2093, A. Smetana (C 141) (cSmet); 1 male, 3 km W Dali, Diancang Shan, 2750 m, <named-content xmlns:xlink="http://www.w3.org/1999/xlink" content-type="dwc:verbatimCoordinates" xlink:type="simple">25°41.1N, 100°06.8'E</named-content>, 1.IX.2003, A. Smetana (C 144) (cSmet).</p></tp:treatment-sec><tp:treatment-sec sec-type="Description"><title>Description.</title><p>Brachypterous; body blackish, anterior margin of labrum, antennae, maxillary palpi and legs yellowish brown.</p><p>BL: 4.2–4.8mm; FL: 2.0–2.2 mm.</p><p>HW: 0.84–0.94 mm, PL: 0.69–0.78 mm, PW: 0.66–0.73 mm, EL: 0.72–0.78 mm, EW: 0.77–0.87 mm, SL: 0.50–0.54 mm.</p><p><!--PageBreak-->Head 1.07–1.12 times as wide as elytra; interocular area with deep longitudinal furrows, median portion convex, slightly extending beyond the level of inner eye margins; punctures round, partly confluent, slightly larger and sparser on median area than those near inner margins of eyes, diameter of large punctures about as wide as apical cross section of antennal segment II; interstices faintly reticulated, much smaller than half the diameter of punctures except those along the midline of the convex median portion, which may be as wide as diameter of punctures. Antennae, when reflexed, extending a little before posterior margin of pronotum; relative length of antennal segments from base to apex as 12.0: 7.5: 16.5: 10: 11: 7.5: 8: 5: 5.5: 6: 7.5. Paraglossa oval.</p><p>Pronotum 1.05–1.09 times as long as wide; disk uneven, with distinct median longitudinal furrow, two impressions in anterior half, transverse impression in the middle, and two impressions in posterior half; punctures rugose and confluent, of similar size as those of head; interstices reticulated, more or less smaller than half the diameter of punctures except those at the bottom of longitudinal furrow, which could be larger.</p><p>Elytra 0.89–0.93 times as long as wide, distinctly constricted at base; lateral margins, with slight concavity at about half, gently divergent posteriad; disk moderately uneven with distinct longitudinal humeral impression, distinct postero-lateral impression and long sutural impression, suture moderately convex; punctation and interstices similar to those of pronotum.</p><p>Legs with hind tarsi 0.72 times as long as hind tibiae, tarsomeres IV distinctly bilobed.</p><p>Abdomen cylindrical; distinct paratergites absent, but rudimentary lateral border present, tergites and sternites distinctly split at about posterior eighth; posterior margin of tergite VII with palisade fringe; punctures of abdominal tergites III–VIII round to elliptic, gradually becoming smaller posteriad; interstices smaller than half the diameter of punctures, with relatively faint microsculpture on tergites III–VII and distinct reticulation on tergites VIII–X.</p><p>Male. Sternite VII with inconspicuous emargination at middle of posterior margin and a shallow impression before it; sternite VIII (<xref ref-type="fig" rid="F6">Fig. 11</xref>) with semi-circular emargination at middle of posterior margin;sternite IX (<xref ref-type="fig" rid="F6">Fig. 12</xref>) with very long apicolateral projections, posterior margin less serrate; tergite X (<xref ref-type="fig" rid="F6">Fig. 13</xref>) with posterior margin convex. Aedeagus (<xref ref-type="fig" rid="F6">Figs 14, 15</xref>) robust; expulsion hooks (<xref ref-type="fig" rid="F6">Fig. 17</xref>) relatively small; parameres extending a little beyond apex of median lobe, almost straight, swollen in apical third, with two groups of setae on inner side (<xref ref-type="fig" rid="F6">Fig. 16</xref>): 5 apical setae and 9 subapical setae.</p><p>Female. Abdomen broader than that in male; sternite VIII (<xref ref-type="fig" rid="F6">Fig. 18</xref>) inconspicuously prominent at middle of posterior margin; tergite X (<xref ref-type="fig" rid="F6">Fig. 19</xref>) slightly broader than that of male; sclerotized spermatheca as in <xref ref-type="fig" rid="F6">Figs 20, 21</xref>.</p><fig id="F1" position="float" orientation="portrait"><label>Figures 1, 2.</label><caption><p> Habitus of <italic><tp:taxon-name>Stenus cangshanus</tp:taxon-name></italic> in dorsal and ventral view. Scale = 1 mm.</p></caption><graphic xmlns:xlink="http://www.w3.org/1999/xlink" xlink:href="ZooKeys-165-001-g001.jpg" position="float" orientation="portrait" xlink:type="simple"/></fig></tp:treatment-sec><tp:treatment-sec sec-type="Distribution"><title>Distribution.</title><p> China (Yunnan Province: Mt. Cang Shan).</p></tp:treatment-sec><tp:treatment-sec sec-type="Diagnoses"><title>Diagnoses.</title><p> In general facies and body size, the new species resembles <italic><tp:taxon-name>Stenus hui</tp:taxon-name></italic> Tang, 2009, <italic><tp:taxon-name>Stenus pectorifossatus</tp:taxon-name></italic> Tang, 2008 and <italic><tp:taxon-name>Stenus erlangshanus</tp:taxon-name></italic> Tang, 2008, but it may be distinguished by the characters listed in the key, particularly by the different sexual characters.</p></tp:treatment-sec><tp:treatment-sec sec-type="Etymology"><title>Etymology</title><p>. The specific name is derived from “Cangshan”, the type locality of this species.<!--PageBreak--></p></tp:treatment-sec><tp:treatment-sec><!--Section generated to contain objects referenced in tp:taxon-treatment.--><fig id="F6" position="float" orientation="portrait"><label>Figures 11–21.</label><caption><p> <italic><tp:taxon-name>Stenus cangshanus</tp:taxon-name></italic>. <bold>11</bold>male sternite VIII <bold>12</bold> male sternite IX <bold>13</bold> male tergites IX, X <bold>14, 15</bold> aedeagus <bold>16</bold> apical portion of paramere <bold>17</bold> expulsion hooks <bold>18</bold> female sternite VIII <bold>19</bold> female tergites IX, X <bold>20</bold> valvifers and spermatheca <bold>21</bold> spermatheca. Scales = 0.1 mm (<bold>16, 17</bold>), scales = 0.25 mm (<bold>11–15, 18–21</bold>).</p></caption><graphic xmlns:xlink="http://www.w3.org/1999/xlink" xlink:href="ZooKeys-165-001-g006.jpg" position="float" orientation="portrait" xlink:type="simple"/></fig></tp:treatment-sec></tp:taxon-treatment>
