# Supplementary material for: Five new species of the Stenus indubius group (Coleoptera, Staphylinidae) from China
Source: Zookeys. 2012 Jan 13;(165):1–20. doi: 10.3897/zookeys.165.1773 (PMC3272630; doi:10.3897/zookeys.165.1773)
Supplement: XML Treatment for Stenus hewenjiae [file zookeys.165.1773-treatment2.xml]

<!DOCTYPE tp:taxon-treatment
  PUBLIC "-//TaxonX//DTD Taxonomic Treatment Publishing DTD v0 20100105//EN" "tax-treatment-NSO.dtd">
<tp:taxon-treatment xmlns:tp="http://www.plazi.org/taxpub"><tp:treatment-meta><mixed-citation publication-type="journal"><person-group><name><surname>Tang</surname><given-names>Liang</given-names></name><name><surname>Li</surname><given-names>Li-Zhen</given-names></name></person-group><article-title>Five new species of the 
                    <italic>Stenus indubius</italic> group (Coleoptera, Staphylinidae) from China
                </article-title><source>Zookeys</source><day>13</day><month>1</month><year>2012</year><volume>2012</volume><issue>165</issue><fpage>1</fpage><lpage>20</lpage><pub-id pub-id-type="doi">10.3897/zookeys.165.1773</pub-id></mixed-citation></tp:treatment-meta><tp:nomenclature><tp:taxon-name>
                            <tp:taxon-name-part taxon-name-part-type="genus">Stenus</tp:taxon-name-part>
                            <tp:taxon-name-part taxon-name-part-type="species">hewenjiae</tp:taxon-name-part>
                        <object-id xmlns:xlink="http://www.w3.org/1999/xlink" xlink:type="simple">urn:lsid:zoobank.org:act:0C303377-2124-4D17-BC89-7488C496EAFB</object-id>
                        <object-id xmlns:xlink="http://www.w3.org/1999/xlink" xlink:type="simple">http://species-id.net/wiki/Stenus_hewenjiae</object-id>
                        </tp:taxon-name><tp:taxon-authority>Tang &amp; Li</tp:taxon-authority><tp:taxon-status xmlns:xlink="http://www.w3.org/1999/xlink" xlink:type="simple">sp. n.</tp:taxon-status><xref ref-type="fig" rid="F2">Figs 3, 4</xref><xref ref-type="fig" rid="F7">22–32</xref></tp:nomenclature><tp:treatment-sec sec-type="Type material"><title>Type material.</title><p> <bold>Holotype. China: Sichuan:</bold> male, glued on a card with labels as follows:“China: Sichuan Prov., Mt. Emei, Xixiangchi, alt. 2100 m, 29.VII.2009, He &amp; Tang Leg.” “Holotype / <italic><tp:taxon-name>Stenus hewenjiae</tp:taxon-name></italic> / Tang &amp; Li” [red handwritten label] (SHNU). <bold>Paratypes.</bold> 2 females, same data as for the holotype (SHNU); 1 female, Mt. Emei, Leidongping, 2400 m, 2.XI.1995, S. Uéno (cWat); 1 female, ibidem 2390 m, 4.X.1996, S. Nomura (NSMT); 1 male, ibidem 2310-2350 m, 5.X.1996, S. Nomura (NSMT); 1 female, Mt. Emei, above Xuedongping, 8.X.1997, T. Kishimoto (cKish).</p></tp:treatment-sec><tp:treatment-sec sec-type="Description"><title>Description.</title><p>Brachypterous; head blackish, labrum, pronotum, elytra and abdomen dark brown, anterior margin of labrum, antennae, maxillary palpi and legs yellowish brown.</p><p>BL: 3.6–4.2mm; FL: 1.8–2.1 mm.</p><p>HW: 0.83–0.90 mm, PL: 0.67–0.73 mm, PW: 0.58–0.70 mm, EL: 0.65–0.71 mm, EW: 0.67–0.77 mm, SL: 0.49–0.54 mm.</p><p>Head 1.18–1.24 times as wide as elytra; interocular area with deep longitudinal furrows, median portion convex, slightly extending beyond the level of inner eye margins; punctures round, mostly well delimited, slightly larger and sparser on median area than those near inner margins of eyes, diameter of large puncture about as wide as basal cross section of antennal segment II; interstices faintly reticulated, smaller than half the diameter of punctures except those along the midline of convex median portion and on the bottom of lateral furrows, which could be more or less larger. Antennae, when reflexed, extending a little before posterior margin of pronotum; relative length of antennal segments from base to apex as 10: 7.5: 15.5: 9.5: 9: 6: 6: 4: 4.5: 5: 7.5. Paraglossa oval.</p><p>Pronotum 1.05–1.13 times as long as wide; disk uneven, with distinct short median longitudinal furrow, transverse impression each in anterior half and in the middle, and two indistinct impressions in posterior half; punctures of similar size as those of head, rugose and confluent, forming vorticose rugae surrounding the longitudinal furrow; interstices indistinctly microsculptured, more or less smaller than half the diameter of punctures except those on the bottom of longitudinal furrow, which may be larger.</p><p>Elytra 0.92–0.97 times as long as wide, distinctly constricted at base, lateral margins with slight concavity in the middle, gently divergent posteriad; disk uneven with long deep longitudinal humeral impression and sutural impression, indistinct postero-lateral impression, suture strongly convex; punctation and interstices similar to those of pronotum.</p><p>Hind tarsi 0.69 times as long as hind tibiae, tarsomeres IV distinctly bilobed.</p><p>Abdomen cylindrical; distinct paratergites absent, but rudimentary lateral border present, tergites and sternites distinctly split at about posterior eighth; tergite VII with palisade fringe; punctures on abdominal tergites III–VIII round to elliptic, gradually <!--PageBreak-->becoming smaller posteriad; interstices on tergites III–VI faintly microsculptured and on tergites VIII–X distinctly microsculptured.</p><p>Male. Sternite VII with posteromedian portion slightly flattened; sternite VIII (<xref ref-type="fig" rid="F7">Fig. 22</xref>) with semicircular emargination at middle of posterior margin; sternite IX (<xref ref-type="fig" rid="F7">Fig. 23</xref>) with very long apicolateral projections, posterior margin serrate; tergite X (<xref ref-type="fig" rid="F7">Fig. 24</xref>) with posterior margin truncate. Aedeagus (<xref ref-type="fig" rid="F7">Figs 25, 26</xref>) slender; expulsion hooks (<xref ref-type="fig" rid="F7">Fig. 28</xref>) large; parameres extending distinctly beyond apex of median lobe, bisinuate, folded at apical third, with about 25 setae on inner side (<xref ref-type="fig" rid="F7">Fig. 27</xref>).</p><p>Female. Abdomen broader than that in male; sternite VIII (<xref ref-type="fig" rid="F7">Fig. 29</xref>) inconspicuously prominent at middle of posterior margin; tergite X (<xref ref-type="fig" rid="F7">Fig. 30</xref>) slightly emarginated at posterior margin; sclerotized spermatheca as in <xref ref-type="fig" rid="F7">Figs 31, 32</xref>.</p><fig id="F2" position="float" orientation="portrait"><label>Figures 3, 4.</label><caption><p> Habitus of <italic><tp:taxon-name>Stenus hewenjiae</tp:taxon-name></italic> in dorsal and ventral view. Scale = 1 mm.</p></caption><graphic xmlns:xlink="http://www.w3.org/1999/xlink" xlink:href="ZooKeys-165-001-g002.jpg" position="float" orientation="portrait" xlink:type="simple"/></fig></tp:treatment-sec><tp:treatment-sec sec-type="Distribution"><title>Distribution.</title><p>China (Sichuan Province: Mt. Emei Shan).</p></tp:treatment-sec><tp:treatment-sec sec-type="Diagnoses"><title>Diagnoses.</title><p>This new species can be easily distinguished from allied species by the characters listed in key.</p></tp:treatment-sec><tp:treatment-sec sec-type="Comment"><title>Comment.</title><p> Dr. Puthz has a very similar (undescribed) species of the <italic>indubius</italic>-group from Mt. Emei, Leidongping.</p></tp:treatment-sec><tp:treatment-sec sec-type="Etymology"><title>Etymology.</title><p> This species is named in honor of Ms. Wen-Jian He, wife of the first author, who collected some of the specimens of the new species.<!--PageBreak--></p></tp:treatment-sec><tp:treatment-sec><!--Section generated to contain objects referenced in tp:taxon-treatment.--><fig id="F7" position="float" orientation="portrait"><label>Figures 22–32.</label><caption><p> <italic><tp:taxon-name>Stenus hewenjiae</tp:taxon-name></italic>. <bold>22</bold> male sternite VIII <bold>23</bold> male sternite IX <bold>24</bold> male tergites IX, X  <bold>25, 26</bold> aedeagus <bold>27</bold> apical portion of paramere <bold>28</bold> expulsion hooks <bold>29</bold> female sternite VIII <bold>30</bold> female tergites IX, X <bold>31</bold> valvifers and spermatheca <bold>32</bold> spermatheca. Scales = 0.1 mm (27, 28), scales = 0.25 mm (<bold>22–26, 29–32</bold>).</p></caption><graphic xmlns:xlink="http://www.w3.org/1999/xlink" xlink:href="ZooKeys-165-001-g007.jpg" position="float" orientation="portrait" xlink:type="simple"/></fig></tp:treatment-sec></tp:taxon-treatment>
