# Supplementary material for: Five new species of the Stenus indubius group (Coleoptera, Staphylinidae) from China
Source: Zookeys. 2012 Jan 13;(165):1–20. doi: 10.3897/zookeys.165.1773 (PMC3272630; doi:10.3897/zookeys.165.1773)
Supplement: XML Treatment for Stenus taiyangshanus [file zookeys.165.1773-treatment3.xml]

<!DOCTYPE tp:taxon-treatment
  PUBLIC "-//TaxonX//DTD Taxonomic Treatment Publishing DTD v0 20100105//EN" "tax-treatment-NSO.dtd">
<tp:taxon-treatment xmlns:tp="http://www.plazi.org/taxpub"><tp:treatment-meta><mixed-citation publication-type="journal"><person-group><name><surname>Tang</surname><given-names>Liang</given-names></name><name><surname>Li</surname><given-names>Li-Zhen</given-names></name></person-group><article-title>Five new species of the 
                    <italic>Stenus indubius</italic> group (Coleoptera, Staphylinidae) from China
                </article-title><source>Zookeys</source><day>13</day><month>1</month><year>2012</year><volume>2012</volume><issue>165</issue><fpage>1</fpage><lpage>20</lpage><pub-id pub-id-type="doi">10.3897/zookeys.165.1773</pub-id></mixed-citation></tp:treatment-meta><tp:nomenclature><tp:taxon-name>
                            <tp:taxon-name-part taxon-name-part-type="genus">Stenus</tp:taxon-name-part>
                            <tp:taxon-name-part taxon-name-part-type="species">taiyangshanus</tp:taxon-name-part>
                        <object-id xmlns:xlink="http://www.w3.org/1999/xlink" xlink:type="simple">urn:lsid:zoobank.org:act:1116E69D-64A5-45DC-990C-DC42E20BEEA1</object-id>
                        <object-id xmlns:xlink="http://www.w3.org/1999/xlink" xlink:type="simple">http://species-id.net/wiki/Stenus_taiyangshanus</object-id>
                        </tp:taxon-name><tp:taxon-authority>Tang &amp; Li</tp:taxon-authority><tp:taxon-status xmlns:xlink="http://www.w3.org/1999/xlink" xlink:type="simple">sp. n.</tp:taxon-status><xref ref-type="fig" rid="F3">Figs 5, 6</xref><xref ref-type="fig" rid="F8">33–39</xref></tp:nomenclature><tp:treatment-sec sec-type="Type material"><title>Type material.</title><p> <bold>Holotype. China: Guangdong:</bold> male, glued on a card with labels as follows:“China: Guangdong Prov., Longmen County, Taiyangshan Mt., 16.VIII.2010, Liang Tang leg.” “Holotype / <italic><tp:taxon-name>Stenus taiyangshanus</tp:taxon-name></italic> / Tang &amp; Li” [red handwritten label] (SHNU). <bold>Paratype.</bold> 1 female, same data as for the holotype (SHNU).</p></tp:treatment-sec><tp:treatment-sec sec-type="Description"><title>Description.</title><p>Brachypterous; body blackish, anterior margin of labrum, antennae, maxillary palpi and legs yellowish brown, each elytron with a vague elongate orange spot near lateral side.</p><p>BL: 3.8mm (the length of the immature female paratype with strongly contracted abdomen is not included); FL: 1.8 mm.</p><p>HW: 0.78–0.83 mm, PL: 0.62–0.67 mm, PW: 0.56–0.60 mm, EL: 0.64–0.67 mm, EW: 0.64–0.71 mm, SL: 0.45–0.48 mm.</p><p>Head 1.17–1.23 times as wide as elytra; interocular area with deep longitudinal furrows, median portion convex, slightly extending beyond the level of inner eye margins; punctures round, partly confluent, slightly larger and sparser on median area than those near inner margins of eyes, diameter of large punctures about as wide as basal cross section of antennal segment II; interstices faintly reticulated, much smaller than half the diameter of punctures except those on vertex and behind basiantennal tubercles, which may be much larger. Antennae, when reflexed, extending a little after posterior margin of pronotum; relative length of antennal segments from base to apex as 11: 7: 16: 8.5: 10: 7.5: 7: 5: 5.5: 5.5: 9. Paraglossa oval.</p><p>Pronotum 1.10–1.12 times as long as wide; disk slightly uneven, with distinct median longitudinal furrow, two indistinct impressions in anterior half, indistinct transverse impression in the middle, and two indistinct impressions in posterior half; punctures moderately rugose and confluent, of similar size as those of head; interstices, especially those on the bottom of median longitudinal furrow distinctly reticulated, more or less smaller than half the diameter of punctures except those on the bottom of median longitudinal furrow, which may be larger.</p><p>Elytra 0.95–1.01 times as long as wide, distinctly constricted at base, lateral margins with slight concavity at about half, gently divergent posteriad; disk slightly uneven with shallow longitudinal humeral impression, shallow postero-lateral impression and shallow sutural impression, suture moderately convex; punctation and interstices similar to those of pronotum.</p><p>Hind tarsi 0.7 times as long as hind tibiae, tarsomeres IV distinctly bilobed.</p><p>Abdomen cylindrical; distinct paratergites absent, but rudimentary lateral border present; tergite VII with palisade fringe; punctures on abdominal tergites III–VIII round to elliptic, gradually becoming smaller posteriad; interstices smaller to little larger than half the diameter of punctures, with relatively faint microsculpture throughout abdominal tergites.</p><p><!--PageBreak-->Male. Sternite VII with posteromedian portion slightly flattened; sternite VIII (<xref ref-type="fig" rid="F8">Fig. 33</xref>) with shallow emargination at middle of posterior margin; sternite IX(<xref ref-type="fig" rid="F8">Fig. 34</xref>) with very long apicolateral projections, posterior margin serrate; tergite X (<xref ref-type="fig" rid="F8">Fig. 35</xref>) with posterior margin slightly emarginated. Aedeagus (<xref ref-type="fig" rid="F8">Figs 36, 37</xref>) robust, with setae at sclerotized apex of median lobe; expulsion hooks (<xref ref-type="fig" rid="F8">Fig. 39</xref>) large; parameres extending distinctly beyond apex of median lobe, bisinuate, folded at apical fifth, with 21 setae on inner side (<xref ref-type="fig" rid="F8">Fig. 38</xref>).</p><p>Female. Abdomen broader than that in male; sternite VIII inconspicuously prominent at the middle of posterior margin; tergite X slightly emarginated at posterior margin; sclerotized spermatheca can’t be observed in immature female and thus it can’t be illustrated here.</p><fig id="F3" position="float" orientation="portrait"><label>Figures 5, 6.</label><caption><p> Habitus of <italic><tp:taxon-name>Stenus taiyangshanus</tp:taxon-name></italic> in dorsal and ventral view. Scale = 1 mm.</p></caption><graphic xmlns:xlink="http://www.w3.org/1999/xlink" xlink:href="ZooKeys-165-001-g003.jpg" position="float" orientation="portrait" xlink:type="simple"/></fig></tp:treatment-sec><tp:treatment-sec sec-type="Distribution"><title>Distribution.</title><p> China (Guangdong Province: Mt. Taiyang Shan).</p></tp:treatment-sec><tp:treatment-sec sec-type="Diagnoses"><title>Diagnoses.</title><p>This new species can be easily distinguished from related species by vague undelimited elytral spots and small body size.</p></tp:treatment-sec><tp:treatment-sec sec-type="Etymology"><title>Etymology.</title><p> The specific name is derived from “Taiyangshan”, the type locality of this species.<!--PageBreak--></p></tp:treatment-sec><tp:treatment-sec><!--Section generated to contain objects referenced in tp:taxon-treatment.--><fig id="F8" position="float" orientation="portrait"><label>Figures 33–39.</label><caption><p> <italic><tp:taxon-name>Stenus taiyangshanus</tp:taxon-name></italic>. <bold>33</bold> male sternite VIII <bold>34</bold> male sternite IX <bold>35</bold> male tergites IX, X <bold>36, 37</bold> aedeagus <bold>38</bold> apical portion of paramere <bold>39</bold> expulsion hooks. Scales = 0.1 mm (38, 39), scales = 0.25 mm (<bold>33–37</bold>).</p></caption><graphic xmlns:xlink="http://www.w3.org/1999/xlink" xlink:href="ZooKeys-165-001-g008.jpg" position="float" orientation="portrait" xlink:type="simple"/></fig></tp:treatment-sec></tp:taxon-treatment>
