# Supplementary material for: Five new species of the Stenus indubius group (Coleoptera, Staphylinidae) from China
Source: Zookeys. 2012 Jan 13;(165):1–20. doi: 10.3897/zookeys.165.1773 (PMC3272630; doi:10.3897/zookeys.165.1773)
Supplement: XML Treatment for Stenus yinziweii [file zookeys.165.1773-treatment4.xml]

<!DOCTYPE tp:taxon-treatment
  PUBLIC "-//TaxonX//DTD Taxonomic Treatment Publishing DTD v0 20100105//EN" "tax-treatment-NSO.dtd">
<tp:taxon-treatment xmlns:tp="http://www.plazi.org/taxpub"><tp:treatment-meta><mixed-citation publication-type="journal"><person-group><name><surname>Tang</surname><given-names>Liang</given-names></name><name><surname>Li</surname><given-names>Li-Zhen</given-names></name></person-group><article-title>Five new species of the 
                    <italic>Stenus indubius</italic> group (Coleoptera, Staphylinidae) from China
                </article-title><source>Zookeys</source><day>13</day><month>1</month><year>2012</year><volume>2012</volume><issue>165</issue><fpage>1</fpage><lpage>20</lpage><pub-id pub-id-type="doi">10.3897/zookeys.165.1773</pub-id></mixed-citation></tp:treatment-meta><tp:nomenclature><tp:taxon-name>
                            <tp:taxon-name-part taxon-name-part-type="genus">Stenus</tp:taxon-name-part>
                            <tp:taxon-name-part taxon-name-part-type="species">yinziweii</tp:taxon-name-part>
                        <object-id xmlns:xlink="http://www.w3.org/1999/xlink" xlink:type="simple">urn:lsid:zoobank.org:act:74C97C73-989D-42FF-8019-22F10210EC09</object-id>
                        <object-id xmlns:xlink="http://www.w3.org/1999/xlink" xlink:type="simple">http://species-id.net/wiki/Stenus_yinziweii</object-id>
                        </tp:taxon-name><tp:taxon-authority>Tang &amp; Li</tp:taxon-authority><tp:taxon-status xmlns:xlink="http://www.w3.org/1999/xlink" xlink:type="simple">sp. n.</tp:taxon-status><xref ref-type="fig" rid="F4">Figs 7, 8</xref><xref ref-type="fig" rid="F9">40–50</xref></tp:nomenclature><tp:treatment-sec sec-type="Type material"><title>Type material.</title><p> <bold>Holotype. China: Guizhou:</bold> male, glued on a card with labels as follows:“China: Guizhou Prov., Suiyang County, Kuankuoshui N. R., Gongtonggou, alt. 1530–1550m, 7–8.VI.2010, Lu, Yin &amp; Zhai leg.” “Holotype / <italic><tp:taxon-name>Stenus yinziweii</tp:taxon-name></italic> / Tang &amp; Li” [red handwritten label] (SHNU). <bold>Paratypes.</bold> 1 male and 6 females, same data as for the holotype (SHNU); 7 males and 12 females, same locality, 12–13.VI.2010, Lu, Yin &amp; Zhai leg. (1 pair in cPut, rest in SHNU)</p></tp:treatment-sec><tp:treatment-sec sec-type="Description"><title>Description.</title><p>Brachypterous; body blackish, anterior margin of labrum, antennae, maxillary palpi and legs yellowish brown, each elytron with a large elongate orange spot, which is 3/5 to 4/5 as long as and 1/2 to 2/3 as broad as the respective elytron.</p><p>BL: 4.3–4.7mm; FL: 2.2–2.4 mm.</p><p>HW: 0.91–0.98 mm, PL: 0.73–0.82 mm, PW: 0.66–0.71 mm, EL: 0.75–0.83 mm, EW: 0.76–0.87 mm, SL: 0.52–0.55 mm</p><p>Head 1.10–1.20 times as wide as elytra; interocular area with deep longitudinal furrows, median portion convex, slightly extending beyond the level of inner eye margins; punctures round, partly confluent, slightly larger and sparser on median area than those near inner margins of eyes, diameter of large puncture about as wide as apical cross section of antennal segment II; interstices faintly reticulated, much smaller than half the diameter of punctures except those along the midline of convex median portion, which may be larger. Antennae, when reflexed, extending a little after posterior margin of pronotum; relative length of antennal segments from base to apex as 12: 7: 21: 10.5: 10.5: 8.5: 8.5: 6: 6: 6.5: 9. Paraglossa oval.</p><p>Pronotum 1.10–1.16 times as long as wide; disk moderately uneven, with distinct median longitudinal furrow, two shallow impressions in anterior half, shallow transverse impression in the middle, and two shallow impressions in posterior half; punctures slightly rugose and partially confluent, slightly larger than those on head; interstices, especially those on the bottom of median longitudinal furrow distinctly reticulated, more or less smaller than half the diameter of punctures except those on the bottom of median longitudinal furrow which may be much larger.</p><p>Elytra 0.95–0.98 times as long as wide, distinctly constricted at base, lateral margins with slight concavity at about half, gently divergent posteriad; disk uneven with distinct longitudinal humeral impression, distinct postero-lateral impression and long, deep sutural impression, suture convex; punctation and interstices similar to those of pronotum.</p><p>Hind tarsi 0.72 times as long as hind tibiae, tarsomeres IV distinctly bilobed.</p><p>Abdomen cylindrical; distinct paratergites absent, but rudimentary lateral border present, tergites and sternites split apically; tergite VII with palisade fringe; punctures on abdominal tergites III–VIII round to elliptic, gradually becoming smaller posteriad; <!--PageBreak-->interstices smaller than half the diameter of punctures, with relatively faint reticulation on tergites III–VII and distinct reticulation on tergites VIII–X.</p><p>Male. Sternite VII with posteromedian portion slightly flattened; sternite VIII (<xref ref-type="fig" rid="F9">Fig. 40</xref>) with semicircular emargination at middle of posterior margin; sternite IX (<xref ref-type="fig" rid="F9">Fig. 41</xref>) with very long apicolateral projections, posterior margin serrate; tergite X (<xref ref-type="fig" rid="F9">Fig. 42</xref>) with posterior margin broadly rounded. Aedeagus (<xref ref-type="fig" rid="F9">Figs 43, 44</xref>) slender; expulsion hooks (<xref ref-type="fig" rid="F9">Fig. 46</xref>) relatively small; parameres extending a little beneath apex of median lobe, almost straight, with about 6 setae on inner side of apical portion (<xref ref-type="fig" rid="F9">Fig. 45</xref>).</p><p>Female. Abdomen broader than that in male; sternite VIII (<xref ref-type="fig" rid="F9">Fig. 47</xref>) inconspicuously prominent at middle of posterior margin; tergite X (<xref ref-type="fig" rid="F9">Fig. 48</xref>) slightly emarginated at posterior margin; sclerotized spermatheca as in <xref ref-type="fig" rid="F9">Figs 49, 50</xref>.</p><fig id="F4" position="float" orientation="portrait"><label>Figures 7, 8.</label><caption><p> Habitus of <italic><tp:taxon-name>Stenus yinziweii</tp:taxon-name></italic> in dorsal and ventral view. Scale = 1 mm.</p></caption><graphic xmlns:xlink="http://www.w3.org/1999/xlink" xlink:href="ZooKeys-165-001-g004.jpg" position="float" orientation="portrait" xlink:type="simple"/></fig></tp:treatment-sec><tp:treatment-sec sec-type="Distribution"><title>Distribution.</title><p>China (Guizhou Province : Kuankuoshui).</p></tp:treatment-sec><tp:treatment-sec sec-type="Diagnoses"><title>Diagnoses.</title><p>This new species closely resembles <italic><tp:taxon-name>Stenus zhaiyanbini</tp:taxon-name></italic> sp. n. and both of them live in the same nature reserve, but it may be distinguished from the latter species by larger size of the elytral marks and different sexual characters.</p></tp:treatment-sec><tp:treatment-sec sec-type="Etymology"><title>Etymology.</title><p> This species is named in honor of Mr. Zi-Wei Yin, collector of the new species.<!--PageBreak--></p></tp:treatment-sec><tp:treatment-sec><!--Section generated to contain objects referenced in tp:taxon-treatment.--><fig id="F9" position="float" orientation="portrait"><label>Figures 40–50.</label><caption><p> <italic><tp:taxon-name>Stenus yinziweii</tp:taxon-name></italic>. <bold>40</bold> male sternite VIII <bold>41</bold> male sternite IX <bold>42</bold> male tergites IX, X <bold>43, 44</bold> aedeagus <bold>45</bold> apical portion of paramere <bold>46</bold> expulsion hooks <bold>47</bold> female sternite VIII <bold>48</bold> female tergites IX, X <bold>49</bold> valvifers and spermatheca <bold>50</bold> spermatheca. Scales = 0.1 mm (<bold>45, 46</bold>), scales = 0.25 mm (<bold>40–44, 47–50</bold>).</p></caption><graphic xmlns:xlink="http://www.w3.org/1999/xlink" xlink:href="ZooKeys-165-001-g009.jpg" position="float" orientation="portrait" xlink:type="simple"/></fig></tp:treatment-sec></tp:taxon-treatment>
