# Supplementary material for: Five new species of the Stenus indubius group (Coleoptera, Staphylinidae) from China
Source: Zookeys. 2012 Jan 13;(165):1–20. doi: 10.3897/zookeys.165.1773 (PMC3272630; doi:10.3897/zookeys.165.1773)
Supplement: XML Treatment for Stenus zhaiyanbini [file zookeys.165.1773-treatment5.xml]

<!DOCTYPE tp:taxon-treatment
  PUBLIC "-//TaxonX//DTD Taxonomic Treatment Publishing DTD v0 20100105//EN" "tax-treatment-NSO.dtd">
<tp:taxon-treatment xmlns:tp="http://www.plazi.org/taxpub"><tp:treatment-meta><mixed-citation publication-type="journal"><person-group><name><surname>Tang</surname><given-names>Liang</given-names></name><name><surname>Li</surname><given-names>Li-Zhen</given-names></name></person-group><article-title>Five new species of the 
                    <italic>Stenus indubius</italic> group (Coleoptera, Staphylinidae) from China
                </article-title><source>Zookeys</source><day>13</day><month>1</month><year>2012</year><volume>2012</volume><issue>165</issue><fpage>1</fpage><lpage>20</lpage><pub-id pub-id-type="doi">10.3897/zookeys.165.1773</pub-id></mixed-citation></tp:treatment-meta><tp:nomenclature><tp:taxon-name>
                            <tp:taxon-name-part taxon-name-part-type="genus">Stenus</tp:taxon-name-part>
                            <tp:taxon-name-part taxon-name-part-type="species">zhaiyanbini</tp:taxon-name-part>
                        <object-id xmlns:xlink="http://www.w3.org/1999/xlink" xlink:type="simple">urn:lsid:zoobank.org:act:5345D8F0-E45B-442D-8186-831F0F04C7AF</object-id>
                        <object-id xmlns:xlink="http://www.w3.org/1999/xlink" xlink:type="simple">http://species-id.net/wiki/Stenus_zhaiyanbini</object-id>
                        </tp:taxon-name><tp:taxon-authority>Tang &amp; Li</tp:taxon-authority><tp:taxon-status xmlns:xlink="http://www.w3.org/1999/xlink" xlink:type="simple">sp. n.</tp:taxon-status><xref ref-type="fig" rid="F5">Figs 9, 10</xref><xref ref-type="fig" rid="F10">51–61</xref></tp:nomenclature><tp:treatment-sec sec-type="Type material"><title>Type material.</title><p> <bold>Holotype. China: Guizhou:</bold> male, glued on a card with labels as follows:“China: Guizhou Prov., Suiyang County, Kuankuoshui N. R., Baishagou, alt. 750–900m, 5.VI.2010, Yin &amp; Zhai leg.” “Holotype / <italic><tp:taxon-name>Stenus zhaiyanbini</tp:taxon-name></italic> / Tang &amp; Li” [red handwritten label] (SHNU). <bold>Paratypes.</bold> 9 males and 21 females, same locality, 2–5.VI.2010, Lu, Yin &amp; Zhai leg. (1 pair in cPut, rest in SHNU)</p></tp:treatment-sec><tp:treatment-sec sec-type="Description"><title>Description.</title><p>Brachypterous; body blackish, anterior margin of labrum, antennae, maxillary palpi and legs yellowish brown, each elytron with a large oval orange spot, which is 1/3 to 1/2 as long as and 1/3 to 2/5 as broad as the respective elytron.</p><p>BL: 4.2–5.1 mm; FL: 1.9–2.4 mm.</p><p>HW: 0.83–1.03 mm, PL: 0.68–0.82 mm, PW: 0.60–0.74 mm, EL: 0.69–0.84 mm, EW: 0.69–0.88 mm, SL: 0.49–0.57 mm.</p><p>Head 1.14–1.21 times as wide as elytra; interocular area with deep longitudinal furrows, median portion convex, reaching the level of inner eye margins; punctures round, partly confluent, slightly larger and sparser on median area than those near inner margins of eyes, diameter of large punctures about as wide as apical cross section of antennal segment II; interstices hardly reticulated, much smaller than half the diameter of punctures except those along the midline of convex median portion, which may be larger. Antennae, when reflexed, extending a little after posterior margin of pronotum; relative length of segments from base to apex as 11.5: 7.5: 22: 12.5: 11: 9: 8.5: 6.5: 6.5: 6.5: 7.5. Paraglossa oval.</p><p>Pronotum 1.10–1.15 times as long as wide; disk uneven, with distinct median longitudinal furrow, two impressions in anterior half, transverse impression in about the middle, and two impressions in posterior half; punctures slightly rugose and partially confluent, slightly larger than those on head; interstices faintly reticulated, more or less smaller than half the diameter of punctures.</p><p>Elytra 0.94–1.01 times as long as wide, distinctly constricted at base, lateral margins, with slight concavity at about half, gently divergent posteriad; disk uneven with shallow longitudinal humeral impression, shallow postero-lateral impression and long, deep sutural impression, suture convex; punctation little larger than that of pronotum and interstices clearly microsculptured.</p><p>Hind tarsi 0.69 times as long as hind tibiae, tarsomeres IV distinctly bilobed.</p><p>Abdomen cylindrical; distinct paratergites absent, but rudimentary lateral border present, tergites and sternites split apically; tergite VII with palisade fringe; punctures on abdominal tergites III–VIII round to elliptic, gradually becoming smaller posteriad; interstices smaller than half the diameter of punctures, with relatively faint reticulation on tergites III–VII and distinct reticulation on tergites VIII–X.</p><p>Male. Sternite VII with posteromedian portion slightly flattened; sternite VIII (<xref ref-type="fig" rid="F10">Fig. 51</xref>) with semicircular emargination in the middle of posterior margin; sternite <!--PageBreak-->IX (<xref ref-type="fig" rid="F10">Fig. 52</xref>) with very long apicolateral projections, posterior margin serrate; tergite X (<xref ref-type="fig" rid="F10">Fig. 53</xref>) with posterior margin slightly emarginated. Aedeagus (<xref ref-type="fig" rid="F10">Figs 54, 55</xref>) slender; expulsion hooks (<xref ref-type="fig" rid="F10">Fig. 57</xref>) relatively small; parameres extending a little beneath apex of median lobe, bended to inner side, with about 10 setae on inner side of apical portion (<xref ref-type="fig" rid="F10">Fig. 56</xref>).</p><p>Female. Abdomen broader than that of male; sternite VIII (<xref ref-type="fig" rid="F10">Fig. 58</xref>) inconspicuously prominent at middle of posterior margin; tergite X (<xref ref-type="fig" rid="F10">Fig. 59</xref>) slightly emarginated at posterior margin; sclerotized spermatheca as in <xref ref-type="fig" rid="F10">Figs 60, 61</xref>.</p><fig id="F5" position="float" orientation="portrait"><label>Figures 9, 10.</label><caption><p> Habitus of <italic><tp:taxon-name>Stenus zhaiyanbini</tp:taxon-name></italic> in dorsal and ventral view. Scale = 1 mm.</p></caption><graphic xmlns:xlink="http://www.w3.org/1999/xlink" xlink:href="ZooKeys-165-001-g005.jpg" position="float" orientation="portrait" xlink:type="simple"/></fig></tp:treatment-sec><tp:treatment-sec sec-type="Distribution"><title>Distribution.</title><p>China (Guizhou Province : Kuankuoshui).</p></tp:treatment-sec><tp:treatment-sec sec-type="Diagnoses"><title>Diagnoses.</title><p>This new species closely resembles <italic><tp:taxon-name>Stenus yinziweii</tp:taxon-name></italic> sp. n.in most aspects, except in smaller elytral marks and different sexual characters.</p></tp:treatment-sec><tp:treatment-sec sec-type="Etymology"><title>Etymology.</title><p> The specific name is dedicated to Mr. Yan-Bin Zhai, collector of the new species.<!--PageBreak--><!--PageBreak--><!--PageBreak--><!--PageBreak--><!--PageBreak--><!--PageBreak--></p></tp:treatment-sec><tp:treatment-sec><!--Section generated to contain objects referenced in tp:taxon-treatment.--><fig id="F10" position="float" orientation="portrait"><label>Figures 51–61.</label><caption><p> <italic><tp:taxon-name>Stenus zhaiyanbini</tp:taxon-name></italic>. <bold>51</bold> male sternite VIII <bold>52</bold> male sternite IX <bold>53</bold> male tergites IX, X <bold>54, 55</bold> aedeagus <bold>56</bold> apical portion of paramere <bold>57</bold> expulsion hooks <bold>58</bold> female sternite VIII <bold>59</bold> female tergites IX, X <bold>60</bold> valvifers and spermatheca <bold>61</bold> spermatheca. Scales = 0.1 mm (<bold>56, 57</bold>), scales = 0.25 mm (<bold>51–55, 58–61</bold>).</p></caption><graphic xmlns:xlink="http://www.w3.org/1999/xlink" xlink:href="ZooKeys-165-001-g010.jpg" position="float" orientation="portrait" xlink:type="simple"/></fig></tp:treatment-sec></tp:taxon-treatment>
